# Supplementary material for: Nutritional Determinants of Type 2 Diabetes Mellitus in the European Union: A Systematic Review
Source: Nutrients. 2025 Nov 9;17(22):3507. doi: 10.3390/nu17223507 (PMC12655033; doi:10.3390/nu17223507)
Supplement: Supplementary file 1 [file nutrients-17-03507-s001.zip]

Archive with 4 entries (4 files):
- .DS_Store
- File S1. Customized search strategies utilized for every electronic database, alongside the respective count of studies retrieved from each database.pdf
- Table S1. Quality assessment.pdf
- Table S2. Summary of studies.pdf
